# Supplementary material for: ASAVACT: Arabic sentiment analysis for vaccine-related COVID-19 tweets using deep learning
Source: PeerJ Comput Sci. 2023 Oct 26;9:e1507. doi: 10.7717/peerj-cs.1507 (PMC10702749; doi:10.7717/peerj-cs.1507)
Supplement: Supplemental Information 1 — Tweet IDs [file peerj-cs-09-1507-s001.zip › Dataset.csv]

	id
0	1396604423128981513
1	1396604422524915729
2	1396604220598636548
3	1396604171764355074
4	1396603911386157059
5	1396603702321025026
6	1396603655575543810
7	1396603510012137473
8	1396603462700441600
9	1396603221171396609
10	1396602918099427333
11	1396602894317654026
12	1396602749400358916
13	1396602720774201347
14	1396602700117200899
15	1396602531602632704
16	1396602411221979136
17	1396602184020762627
18	1396601869187702784
19	1396601601360646146
20	1396601557387513856
21	1396601415381012482
22	1396601411136331776
23	1396601333667360775
24	1396601008940273667
25	1396600916061691906
26	1396600911762444292
27	1396600639480795136
28	1396600599261626370
29	1396600477509431296
30	1396600401437339650
31	1396600243400097794
32	1396600129600331779
33	1396599936704204802
34	1396599851236827139
35	1396599793871380482
36	1396599712724262916
37	1396599311069335554
38	1396599239950671877
39	1396598737405890571
40	1396598711069855747
41	1396598688957468676
42	1396598589397381125
43	1396598371230564355
44	1396598341564313603
45	1396598173095940098
46	1396598009799000066
47	1396597947312259077
48	1396597873429684227
49	1396597791565156353
50	1396597330007281665
51	1396597318577651713
52	1396597315323011073
53	1396597307160727552
54	1396597094065004546
55	1396596728510484481
56	1396596669052035084
57	1396596427623649283
58	1396596287131340801
59	1396596202767015939
60	1396595827892789249
61	1396594897285750785
62	1396594779874594823
63	1396594672328482819
64	1396594521400565766
65	1396594354286993408
66	1396594345290178563
67	1396594285529677826
68	1396594251144761354
69	1396594175462739972
70	1396593936072904704
71	1396593579393527810
72	1396593421142216706
73	1396593267865792513
74	1396592778088419338
75	1396592450563723264
76	1396592444620292097
77	1396592181541052419
78	1396592048212529154
79	1396592041333858305
80	1396591689909866497
81	1396591431884673027
82	1396591223092170754
83	1396591019639152640
84	1396590885815652353
85	1396590870636470284
86	1396590863594229765
87	1396590759860609025
88	1396590585910267913
89	1396590513306865665
90	1396590360890118150
91	1396590097999532034
92	1396590009130573829
93	1396589907108409351
94	1396589530350764035
95	1396589508313952263
96	1396589214842642440
97	1396589006146752514
98	1396588933224574980
99	1396588675618770949
100	1396588501907410945
101	1396588377680584704
102	1396587999865892864
103	1396587923038998535
104	1396587918882390021
105	1396587899060199426
106	1396587809377603592
107	1396587801357996043
108	1396587568079294469
109	1396587436101279749
110	1396587305603895298
111	1396587235114463235
112	1396587139282964488
113	1396587120861589506
114	1396586997997789187
115	1396586988460023809
116	1396586731269509120
117	1396586638512435201
118	1396586526448967681
119	1396586485827182593
120	1396586407712509953
121	1396586204582322178
122	1396586196101435392
123	1396586173083136001
124	1396585689647550477
125	1396585568038006785
126	1396585543400579076
127	1396585167045734400
128	1396584986015318021
129	1396584978759180295
130	1396584974913048578
131	1396584949986336778
132	1396584537338044418
133	1396584485446197251
134	1396584469310672899
135	1396584189835755524
136	1396584072554688513
137	1396583984063262722
138	1396583881952870406
139	1396583863330168837
140	1396583684061515781
141	1396583489324081158
142	1396583395749154821
143	1396583395061346305
144	1396583303667404803
145	1396583282314203139
146	1396583173291708417
147	1396583163137339394
148	1396583144229310464
149	1396582942453927944
150	1396582780918771712
151	1396582659992735749
152	1396582440869769216
153	1396582375392428043
154	1396582362805379074
155	1396582321420185603
156	1396582039877476361
157	1396581669004529665
158	1396581619201359881
159	1396581603737014281
160	1396581589241548803
161	1396581274085625859
162	1396581273234255872
163	1396581244247461888
164	1396581239503704067
165	1396581180431024131
166	1396581156515160065
167	1396580700216774663
168	1396580694386790402
169	1396580352844574720
170	1396580235705978882
171	1396580234900688898
172	1396580167250857993
173	1396580150939107332
174	1396580075630473218
175	1396580045024632832
176	1396579842146045952
177	1396579450049941505
178	1396579402763456522
179	1396579369880064007
180	1396579315505053697
181	1396579279631261703
182	1396579187884843010
183	1396579099284578308
184	1396579039352139778
185	1396578811991494658
186	1396578438471946241
187	1396578311619465221
188	1396578059218825218
189	1396578046401032192
190	1396577994240561154
191	1396577773821497344
192	1396577768989728774
193	1396577681588711424
194	1396576990841483272
195	1396576793033854982
196	1396576792438317056
197	1396576717565739011
198	1396576671315025920
199	1396576504402776065
200	1396576319614464007
201	1396575758210981889
202	1396575733301096452
203	1396575647716229126
204	1396575602480754689
205	1396575602212212739
206	1396575226708774918
207	1396575073641848833
208	1396574975272828933
209	1396574967320481793
210	1396574515224846344
211	1396574406927917073
212	1396574284294803464
213	1396574283363717121
214	1396573929066672128
215	1396573696777666565
216	1396573637294141441
217	1396573616159039494
218	1396573580335489031
219	1396573504334663691
220	1396573402752770048
221	1396573307605037060
222	1396573200042102788
223	1396573074238099459
224	1396572929740230656
225	1396572907170631689
226	1396572694842335234
227	1396572657936707587
228	1396572530379575296
229	1396572474368724997
230	1396572417661808655
231	1396572370203258885
232	1396572236442738689
233	1396572069807149063
234	1396571859097903106
235	1396571835114954752
236	1396571760879931394
237	1396571682328956931
238	1396571678382206978
239	1396571643225378819
240	1396571481610637314
241	1396571417525821456
242	1396571363612168199
243	1396571061030957060
244	1396570567579426818
245	1396570563058016261
246	1396570516186673153
247	1396570489724747782
248	1396570461308399616
249	1396570102582108167
250	1396570076703301633
251	1396569876647587845
252	1396569834423476225
253	1396569754115182595
254	1396569745135185921
255	1396569728894836737
256	1396569645839175681
257	1396569640248217604
258	1396569446903386121
259	1396569318662496263
260	1396569203575037958
261	1396569150944862220
262	1396569128375291907
263	1396569096364429312
264	1396568805988573193
265	1396568748690231297
266	1396568647053815808
267	1396568454128414720
268	1396568440329150473
269	1396568201316552705
270	1396568131875782665
271	1396568079459573760
272	1396567910609571841
273	1396567845560102912
274	1396567815725924357
275	1396567799070433284
276	1396567565040766980
277	1396567512020656135
278	1396567441338216450
279	1396567273717051392
280	1396567241211191300
281	1396567119857291267
282	1396566866001371137
283	1396566749433143299
284	1396566333542871047
285	1396566275678158848
286	1396565928813473792
287	1396565922404610051
288	1396565664702373888
289
292	1396565428214898693
293	1396564963938951168
294	1396564653174571011
295	1396564616608632832
296	1396564412148899840
297	1396564302153269252
298	1396564164143898634
299	1396563757829173251
300	1396563709414318082
301	1396563338168082432
302	1396563176158752768
303	1396563110262190088
304	1396562717759131653
305	1396562552444833794
306	1396562133740032000
307	1396562122956488708
308	1396561977607135238
309	1396561706214645761
310	1396561662044524548
311	1396561350009278466
312	1396561289292521474
313	1396561063076839424
314	1396560847976075264
315	1396560798441426952
316	1396560379623317506
317	1396560369833943043
318	1396560340251561985
319	1396560320424935424
320	1396560310429945867
321	1396560250883432452
322	1396560157757251585
323	1396560046482407426
324	1396560042309079040
325	1396559942283317253
326	1396559813371383809
327	1396559806979260418
328	1396559793398206464
329	1396559773340942340
330	1396559727325335565
331	1396559703585525765
332	1396559583406067717
333	1396559298839330827
334	1396559289318268933
335	1396559283270078466
336	1396559035223134208
337	1396558980571406337
338	1396558980416212993
339	1396558820168638465
340	1396558672084488193
341	1396558620972756992
342	1396558610004692994
343	1396558533274095618
344	1396558529629204480
345	1396558443293642757
346	1396558442853187587
347	1396558263370539009
348	1396558260266754048
349	1396558240838791168
350	1396558207716401153
351	1396558201848467461
352	1396558193929633795
353	1396558040711581697
354	1396557737937588225
355	1396557726797471747
356	1396557687492653061
357	1396557598275559431
358	1396557501307494401
359	1396557430289489920
360	1396557369983840262
361	1396557328854536194
362	1396557324748210188
363	1396557324064538627
364	1396557301906083845
365	1396557069365415937
366	1396556944438136835
367	1396556863676862474
368	1396556853547503619
369	1396556585292476418
370	1396556257776001025
371	1396556236443815951
372	1396556130365607945
373	1396556047045693443
374	1396555907492892676
375	1396555847346569225
376	1396555674293768196
377	1396555626327781376
378	1396555544236810252
379	1396555464243044357
380	1396555395401928709
381	1396555179068116996
382	1396554950600060928
383	1396554899551293446
384	1396554697121619968
385	1396554599176327175
386	1396554531752738817
387	1396554472017518596
388	1396554392887824385
389	1396554273740115968
390	1396554151887245321
391	1396554033427587079
392	1396553782444576770
393	1396553652832280578
394	1396553284845031430
395	1396553263290494977
396	1396553076727848970
397	1396552856589713415
398	1396552759185485837
399	1396551873809854467
400	1396551597329719298
401	1396551494640574470
402	1396551477766799361
403	1396551442543136768
404	1396551340411731969
405	1396551279174987779
406	1396550883756937219
407	1396550608774221831
408	1396550494840107015
409	1396550469359648780
410	1396550104446914563
411	1396550048108920832
412	1396550046083166208
413	1396549810174443520
414	1396549744541974529
415	1396549699960721410
416	1396549681946169347
417	1396549605408583690
418	1396549497312927747
419	1396549481550778378
420	1396549093967765506
421	1396549037936029702
424	1396549006822711296
425	1396548989328134147
426	1396548920017408003
427	1396548700785287169
428	1396548580702367755
429	1396548576549998598
430	1396548535194198018
431	1396548335406919681
432	1396548168968515591
433	1396547783570726914
434	1396547736753868802
435	1396547579731750918
436	1396547442703749124
437	1396547442418593798
438	1396547343449743360
439	1396547213447335939
440	1396547136473468929
441	1396547003157524485
442	1396546341795508226
443	1396546287902904327
444	1396546181770186755
445	1396546129882271747
446	1396546027092578304
447	1396546000664338440
448	1396545721655078927
449	1396545665631723523
450	1396545635109703681
451	1396545575705796616
452	1396545376719712257
453	1396545306368610304
454	1396545221974970370
455	1396545086910042114
456	1396544948007325701
457	1396544890633347080
458	1396544647128829958
459	1396544629135355906
460	1396544613725478913
461	1396544484578627587
462	1396544459194699777
463	1396544198678138882
464	1396543978938540034
465	1396543973607583755
469	1396543914769743874
470	1396543718493147142
471	1396543432949121024
472	1396543301986263043
473	1396543026663657478
474	1396542816826839042
475	1396542510441410560
476	1396541931572891652
477	1396541905845067776
478	1396541905677213698
479	1396541851256119297
480	1396541643667427329
481	1396541639892557831
482	1396541629100658689
483	1396541581596020742
484	1396541542786117632
485	1396541450641362947
486	1396541114979598339
487	1396540967134629889
488	1396540912617070595
489	1396540820292046853
490	1396540616507527174
491	1396540616507527172
492	1396540606621564931
493	1396540345568186368
494	1396540260763508737
495	1396540019624620032
496	1396539933159002113
497	1396539848459268100
498	1396539824304238601
499	1396539790468788228
500	1396539596754857989
501	1396539361106317312
502	1396539347428679684
503	1396539289798914059
504	1396539112371277824
505	1396539032218312710
506	1396538966468349952
507	1396538868820815874
508	1396538856955076613
509	1396538856460242946
510	1396538844951064582
511	1396538785077342213
512	1396538776814489600
513	1396538745084653570
514	1396538597088575490
515	1396538542592045058
516	1396538398500925452
517	1396538275414880271
518	1396538105436442626
519	1396538041699901444
520	1396537810954465281
521	1396537794336591873
522	1396537776720523267
523	1396537518359814146
524	1396537402546692099
525	1396537263081721857
526	1396537204437135365
527	1396537086069682180
528	1396536710482350083
529	1396536709345693696
530	1396536660142219264
534	1396536524250943493
535	1396536403325067269
536	1396536346043428867
537	1396536312950185988
538	1396536267463184390
539	1396536218142363654
540	1396536170490777605
541	1396536033181904896
542	1396535830542438412
543	1396535779631972358
544	1396535729010970633
545	1396535689873924100
546	1396535617832488971
547	1396535455215235074
550	1396535399313514500
551	1396535355596316677
552	1396535301636599813
553	1396535024313323523
554	1396534927538200578
555	1396534645475495949
556	1396534609815429120
557	1396534608079040515
558	1396534507214356487
559	1396534364893294595
560	1396534296089858051
561	1396534276255006721
562	1396534119144869891
563	1396534085112184837
564	1396534015038038016
565	1396533932556947459
566	1396533931537846278
567	1396533875749400581
568	1396533870191857673
569	1396533840550768640
570	1396533789325676546
571	1396533692030464000
572	1396533677073502211
573	1396533543396904960
574	1396533100046397450
575	1396532962385141768
576	1396532862485213184
577	1396532761905799173
578	1396532564547014663
579	1396532546578653189
580	1396532236669833217
581	1396532193380421632
582	1396531946625318916
583	1396531903931555846
584	1396531886453821446
585	1396531786830725124
586	1396531697324265473
587	1396531658208251905
588	1396531372789882882
589	1396531298278248448
590	1396531279970115586
591	1396531264912596994
592	1396531249653682179
593	1396531235502047235
594	1396531084477845507
595	1396531037853863938
596	1396530986058276864
597	1396530958107615241
598	1396530949249110016
599	1396530672798470144
600	1396530621036515329
601	1396530447379750920
602	1396530436092923905
603	1396530336767651845
604	1396530334393675777
605	1396530282472296448
606	1396530271789490177
607	1396530269503504384
608	1396530213635362817
609	1396530140247732224
610	1396530117053239301
611	1396530063177359364
612	1396529891626168322
613	1396529830494081024
614	1396529809023459332
615	1396529792728637440
616	1396529641632976897
617	1396529638063710213
618	1396529612545527818
619	1396529591343329283
620	1396529480047333376
621	1396529253467004943
622	1396529217517539335
623	1396528964659814401
624	1396528953385488395
625	1396528918241349635
626	1396528596651495427
627	1396528549167763456
628	1396528526917046275
629	1396528505215623168
630	1396528467487956992
631	1396528272251490313
632	1396528225912713222
633	1396527902452297728
634	1396527896576004105
635	1396527885163405314
636	1396527723519086595
637	1396527343066361856
638	1396527291446988800
639	1396527226494013443
640	1396527212535373831
641	1396526834494418948
642	1396526601689571330
643	1396526364338135044
644	1396526067251286023
645	1396526041276035075
646	1396525707216531458
647	1396525628124508161
648	1396525539519827975
649	1396525118038417416
650	1396524995912798210
651	1396524812823105537
652	1396524700147257345
653	1396524659206668294
654	1396524647659806724
655	1396524572497760261
656	1396524548590383107
657	1396524456756056066
658	1396524383812870147
659	1396524380511932420
660	1396524376799989767
661	1396524348362665984
662	1396524263620886530
663	1396524252103430149
664	1396524214061092868
665	1396524104170319881
666	1396523982669635587
667	1396523406380699655
668	1396523270418075649
669	1396523260867657728
670	1396523219709046786
671	1396523048661143559
672	1396522890351230978
673	1396522568027447306
674	1396522562264440833
675	1396522543062863876
676	1396522526549975040
677	1396522317317120010
678	1396521893654671364
679	1396521877296893958
680	1396521520042676224
681	1396521519291973634
682	1396521490565238784
683	1396521488568684545
684	1396521485142044674
685	1396521453676371979
686	1396521347958800386
687	1396521002713157639
688	1396520941249777671
689	1396520895754248196
690	1396520724232298500
691	1396520133145866240
692	1396520132906737666
693	1396520029601112069
694	1396520008126062592
695	1396519840790241290
696	1396519830895972353
697	1396519799942008835
698	1396519690965508106
699	1396519317089538048
700	1396519149048930312
701	1396519137577508864
702	1396519058967826437
703	1396518789970341891
704	1396518620289720321
705	1396518585393111046
706	1396518550093930496
707	1396518476030808070
708	1396518439875923977
709	1396518327435005952
710	1396518173361508358
711	1396518059481964551
712	1396517598595108865
713	1396517505049370627
714	1396517472883421187
715	1396517323322707970
716	1396517227495632896
717	1396517173820989440
718	1396517099653189641
719	1396517073266921472
720	1396517033291010048
721	1396517012508188675
722	1396516950877016065
723	1396516775408410625
724	1396516764876410884
725	1396516707771076612
726	1396516146136895493
727	1396515842125402122
728	1396515830611988481
729	1396515697623289863
730	1396515667260620803
731	1396515622058614787
732	1396515525518364674
733	1396515424804773893
734	1396515416302882821
735	1396515390482571265
736	1396515215953514503
737	1396515157438783488
738	1396515125176279046
739	1396514853251174401
740	1396514755565740033
741	1396514728441225216
742	1396514695310348288
743	1396514317638438916
744	1396513982043860995
745	1396513971109310464
746	1396513931666022401
747	1396513829400547328
748	1396513825554317314
749	1396513819778863108
750	1396513756818153476
751	1396513718297632771
752	1396513710911463425
753	1396513672588054528
754	1396513645937446917
755	1396513645694263300
756	1396513488319787016
757	1396513424922877956
758	1396513409370312714
759	1396513266994659331
760	1396513151500406787
761	1396513128247144450
762	1396512980922245124
763	1396512615531270152
764	1396512504231170051
765	1396512101410250753
766	1396512086214258695
767	1396511740532338691
768	1396511695871295498
769	1396511626392739840
770	1396511515121958914
771	1396511438743736320
772	1396511196229083140
773	1396511153891811331
774	1396511104336027658
775	1396511005077876744
776	1396510987172384777
777	1396510857333460993
778	1396510761212600320
779	1396510637581348866
780	1396510563862204421
781	1396510349084569602
782	1396510042841571332
783	1396509910368665604
784	1396509164214657027
785	1396509119406817288
786	1396509065430413312
787	1396509035025899525
788	1396508866263887878
789	1396508711192088580
790	1396508481579110401
791	1396508457042333699
792	1396508022160216068
793	1396507970863869958
794	1396507753703686151
795	1396507609105063938
796	1396507570001563654
797	1396507560904122373
798	1396507356553486350
799	1396507302757294083
800	1396507110888910870
801	1396506962771300352
802	1396506918856929287
803	1396506858253340674
804	1396506763516592130
805	1396506759947296768
806	1396506724262100997
807	1396506722068541444
808	1396506711943520260
809	1396506640678068226
810	1396506282748690433
811	1396506034240360459
812	1396505867730800646
813	1396505796138213380
814	1396505735194980354
815	1396505639212527617
816	1396505622645035024
817	1396505351449686017
818	1396505166959063044
819	1396505142514573314
820	1396505125880045568
821	1396504951602434050
822	1396504878705483778
823	1396504863698259976
824	1396504775517253633
825	1396504600610476032
826	1396503942486429696
827	1396503822479073281
828	1396503344085147650
829	1396503264108191747
830	1396503224463548421
831	1396503205731831810
832	1396503109762011136
833	1396503041247956994
834	1396502936553934851
835	1396502586325442560
836	1396502318678478852
837	1396502232514846723
838	1396502049370656768
839	1396501989509541890
840	1396501950900936704
841	1396501940993933315
842	1396501822928474114
843	1396501760819273740
844	1396501721581592585
845	1396501188879831046
846	1396501157414154243
847	1396501121531797510
848	1396501064329871365
849	1396500921933238278
850	1396500918443589632
851	1396500896503189505
852	1396500800541708292
853	1396500762679824385
854	1396500725342035970
855	1396500672317636612
856	1396500643523747842
857	1396500443489095683
858	1396500423150915585
859	1396500392721190917
860	1396500362744455172
861	1396500333594136593
862	1396500262395826176
863	1396499840255893504
864	1396499665667956738
865	1396499630918098954
866	1396499555751976967
867	1396499542611222530
868	1396499527549394951
869	1396499502593413127
870	1396499366811246593
871	1396498999692120065
872	1396498939940122624
873	1396498808176009227
874	1396498791314898945
875	1396498742417702915
876	1396498593650024459
877	1396498578126823428
878	1396498358584455169
879	1396498212547186695
880	1396498094179639301
881	1396498030233325569
882	1396498017549705218
883	1396497973111136259
884	1396497749428871168
885	1396497473670111234
886	1396497447900299264
887	1396497387670147074
888	1396497349770457096
889	1396497316564119554
890	1396497253280452609
891	1396497218681589767
892	1396496975072276484
893	1396496937432518656
894	1396496855152877573
895	1396496741470515203
896	1396496461584650244
897	1396496435948965888
898	1396496433109422088
899	1396496414478409728
900	1396496380626182149
901	1396496250820825089
902	1396496110462644224
903	1396496110022189058
904	1396496098848612358
905	1396496092787875846
906	1396496064966971393
907	1396496022080311298
908	1396496007878352901
909	1396495956581961736
910	1396495885681496064
911	1396495763736256514
912	1396495737249312773
913	1396495707482251270
914	1396495673189675010
915	1396495396432666634
916	1396495393651929098
917	1396495322445193225
918	1396495296054562817
919	1396495222801149952
920	1396495214320263173
921	1396495194569183239
922	1396495013295575046
923	1396494935558393856
924	1396494872861974529
925	1396494836665135110
926	1396494804612157440
927	1396494704154394627
928	1396494614836748289
929	1396494550554669060
930	1396494453779599362
931	1396494412440489988
932	1396494165781794817
933	1396493871241175050
934	1396493823392555008
935	1396493774138732549
936	1396493736067190794
937	1396493577371504644
938	1396493558014689282
939	1396493392012627971
940	1396493259262894083
941	1396493136311066625
942	1396493042216062977
943	1396493035043758081
944	1396493029264003074
945	1396493009387147277
946	1396492771486220298
947	1396492625344024580
948	1396492607551856642
949	1396492512064425993
950	1396492395118739459
951	1396492242785816584
952	1396492211987091468
953	1396492160653004807
954	1396492036442886146
955	1396492002657816576
956	1396491860152029189
957	1396491831240798213
958	1396491717784768520
959	1396491591091724291
960	1396491476784271367
961	1396491331933925376
962	1396491316842967042
963	1396491248870035456
964	1396491092602859526
965	1396491004925169664
966	1396490972914192384
967	1396490922729381895
968	1396490910247133187
969	1396490901489426432
970	1396490710036135938
971	1396490637474684932
972	1396490607103823877
973	1396490565726920707
974	1396490448445845504
975	1396490407383609344
976	1396490322146963468
977	1396490313234006019
978	1396490287648845825
979	1396490187732045828
980	1396490167251255301
981	1396490020773629955
982	1396490014364684293
983	1396489935675437066
984	1396489884920160257
985	1396489873658458114
986	1396489755857231874
987	1396489661162430467
988	1396489649003110404
989	1396489556581552128
990	1396489551133089798
991	1396489530509873162
992	1396489514005172226
993	1396489431734013954
994	1396489403778936837
995	1396489344333094914
996	1396489218696830981
997	1396489167710916609
998	1396489020562046984
999	1396488874143137793
1000	1396488784401731590
1001	1396488738205753349
1002	1396488687819571210
1003	1396488683038064641
1004	1396488635382382602
1005	1396488593204563969
1006	1396488570773331971
1007	1396488396214784001
1008	1396488365252521984
1009	1396488354322075652
1010	1396488350383673345
1011	1396488287078998022
1012	1396488257999941642
1013	1396488017943179264
1014	1396488014080118787
1015	1396488004190064647
1016	1396487965417820168
1017	1396487849835474949
1018	1396487747444031495
1019	1396487694805438472
1020	1396487653768548355
1021	1396487633187098624
1022	1396487572348706821
1023	1396487480149434372
1024	1396487403792130055
1025	1396487368182583300
1026	1396487252612616197
1027	1396487250809065472
1028	1396487008349040642
1029	1396486869265825792
1030	1396486864421457925
1031	1396486842430722053
1032	1396486710331158528
1033	1396486687358861318
1034	1396486484924911620
1035	1396486364955357197
1036	1396486358244413440
1037	1396486322882236417
1038	1396486313281470470
1039	1396486150425137156
1040	1396486102224154629
1041	1396485992979238913
1042	1396485853950664709
1043	1396485810724167689
1044	1396485742730399745
1045	1396485717916852224
1046	1396485659762757636
1047	1396485370490064912
1048	1396485335169839108
1049	1396485332858773510
1050	1396485330623246336
1051	1396485067560656905
1052	1396485014771142660
1053	1396484945854353408
1054	1396484684851331077
1055	1396484563011084292
1056	1396484515367903236
1057	1396484478357417985
1058	1396484351005704201
1059	1396484270928105475
1060	1396484180524085250
1061	1396484027750576129
1062	1396483796808183808
1063	1396483727224680454
1064	1396483703174479874
1065	1396483409644511236
1066	1396483380229836802
1067	1396483325854982149
1068	1396483125924990981
1069	1396483108241870852
1070	1396483068005847043
1071	1396483061307559939
1072	1396483024414547971
1073	1396483016290095106
1074	1396482851323928577
1075	1396482839382724612
1076	1396482734256762882
1077	1396482534263988226
1078	1396482519227375619
1079	1396482518254178308
1080	1396482486000132097
1081	1396482453762723840
1082	1396482400419401732
1083	1396482356173807621
1084	1396482140502626306
1085	1396482076262629379
1086	1396482044272779265
1087	1396481750231048193
1088	1396481749446643717
1089	1396481593880023045
1090	1396481517157748736
1091	1396481465932816385
1092	1396481425994510342
1093	1396481377646829568
1094	1396481339801669639
1095	1396481288127881221
1096	1396481236428861441
1097	1396481223606902792
1098	1396481115372806145
1099	1396481039665668105
1100	1396480975979356162
1101	1396480935651127301
1102	1396480758907293699
1103	1396480633384341508
1104	1396480574492221440
1105	1396480556318269441
1106	1396480490366984193
1107	1396480368182808578
1108	1396480291968069634
1109	1396480247030235137
1110	1396480246954725378
1111	1396480167388778500
1112	1396479846960750595
1113	1396479790144761856
1114	1396479786772533248
1115	1396479773069746177
1116	1396479654836543491
1117	1396479577644539906
1118	1396479555322396682
1119	1396479542001274880
1120	1396479479346864129
1121	1396479371049717767
1122	1396479247703740417
1123	1396479219564171264
1124	1396479046184275969
1125	1396479030539563010
1126	1396479020099903495
1127	1396478939271467010
1128	1396478882111528962
1129	1396478861425221639
1130	1396478664150237184
1131	1396478538757206021
1132	1396478391952547843
1133	1396478380963295233
1134	1396478074653401090
1135	1396478004923097090
1136	1396477851831046149
1137	1396477779219292161
1138	1396477741017489412
1139	1396477646993862656
1140	1396477252032937985
1141	1396477036387082242
1142	1396476970200932353
1143	1396476865016127488
1144	1396476858254962689
1145	1396476839485394944
1146	1396476837631561733
1147	1396476739610632192
1148	1396476712406425605
1149	1396476614750396422
1150	1396476420730335239
1151	1396476321665069058
1152	1396476121324179461
1153	1396476097596952576
1154	1396476045570854913
1155	1396475991493578761
1156	1396475888271773697
1157	1396475810652073986
1158	1396475663113142284
1159	1396475654330372097
1160	1396475591071830025
1161	1396475423693934595
1162	1396475418128097283
1163	1396475408204410881
1164	1396475253585555468
1165	1396475248300773378
1166	1396475062916681729
1167	1396474910151745537
1168	1396474543452172295
1169	1396474491413336066
1170	1396474279882067972
1171	1396474179612987394
1172	1396474121593176066
1173	1396474118803951622
1174	1396474031994454021
1175	1396474023433973763
1176	1396473996389011460
1177	1396473866244005895
1178	1396473536076734464
1179	1396473461900554245
1180	1396473432339013639
1181	1396473315548672001
1182	1396473273890791424
1183	1396473244392296453
1184	1396473136045076480
1185	1396472899591094274
1186	1396472889881280512
1187	1396472766157803523
1188	1396472738219442177
1189	1396472734641790977
1190	1396472673782337539
1191	1396472628064530433
1192	1396472618421825542
1193	1396472512817602561
1194	1396472456366497798
1195	1396471910960144386
1196	1396471856727830536
1197	1396471792827617283
1198	1396471715908231168
1199	1396471622027161606
1200	1396471551898292225
1201	1396471515365920769
1202	1396471400148480007
1203	1396471255998599170
1204	1396471252399841281
1205	1396471164269170693
1206	1396471113241223180
1207	1396471111941033989
1208	1396471082949951492
1209	1396471026532421635
1210	1396470889370292225
1211	1396470803231875072
1212	1396470800761466907
1213	1396470794029608962
1214	1396470494547877889
1215	1396470429083226116
1216	1396470425987780608
1217	1396470373852581900
1218	1396470244990988293
1219	1396470088375672834
1220	1396469997791236106
1221	1396469975792209923
1222	1396469967973924873
1223	1396469779884560386
1224	1396469577509478401
1225	1396469441651777542
1226	1396469435574231042
1227	1396469388610621445
1228	1396469376577122307
1229	1396469302065311747
1230	1396469264467603459
1231	1396469251066810371
1232	1396469208129617923
1233	1396469151825281031
1234	1396469118765830150
1235	1396468953208086535
1236	1396468788745416707
1237	1396468683774517248
1238	1396468525020102664
1239	1396468494762446855
1240	1396468470389280772
1241	1396468460796928006
1242	1396468357319340032
1243	1396468064087003140
1244	1396467636263923717
1245	1396467591129014279
1246	1396467591091216395
1247	1396467542831599620
1248	1396467456466735104
1249	1396467356508041220
1250	1396467337897852932
1251	1396467294923108358
1252	1396467247124713476
1253	1396466968392347651
1254	1396466947395575811
1255	1396466908032126983
1256	1396466870480482316
1257	1396466858698682368
1258	1396466682072289282
1259	1396466543802847234
1260	1396466524144214019
1261	1396466519404601344
1262	1396466365838540803
1263	1396466268660764674
1264	1396466231004237825
1265	1396466125282680835
1266	1396465876757618698
1267	1396465762915717122
1268	1396465727775854594
1269	1396465715335639041
1270	1396465675669999618
1271	1396465654891433988
1272	1396465635777994761
1273	1396465555335491584
1274	1396465373256380422
1275	1396465334216011778
1276	1396465239831494657
1277	1396465160752140288
1278	1396465042183401472
1279	1396465041617080322
1280	1396464949396914178
1281	1396464947702468620
1282	1396464947509465088
1283	1396464936444903430
1284	1396464817343434752
1285	1396464718244626435
1286	1396464655292370945
1287	1396464507602546691
1288	1396464483850145796
1289	1396464393509027841
1290	1396464365243703299
1291	1396464293416259589
1292	1396464061609558016
1293	1396464050905784326
1294	1396463989001965572
1295	1396463694347911172
1296	1396463667303129090
1297	1396463410129342465
1298	1396463403003228166
1299	1396463362704396290
1300	1396462921866088456
1301	1396462809114873856
1302	1396462787958878211
1303	1396462606282600453
1304	1396462530877444101
1305	1396462194951340034
1306	1396462153490698248
1307	1396462073429872640
1308	1396461850389274631
1309	1396461528388362243
1310	1396461352567377921
1311	1396461335614001153
1312	1396461070286565380
1313	1396460843815014403
1314	1396460772209876993
1315	1396460492495937543
1316	1396460242662301702
1317	1396460212509450244
1318	1396460120251449345
1319	1396460033727156231
1320	1396459870770147333
1321	1396459837689679877
1322	1396459707091628034
1323	1396459450974736387
1324	1396459167473405957
1325	1396458984383655937
1326	1396458863923240960
1327	1396458835850801152
1328	1396458441166753794
1329	1396458248430051328
1330	1396458222807101450
1331	1396458110051618817
1332	1396457911346475015
1333	1396457848981397507
1334	1396457722183397379
1335	1396457644836130818
1336	1396457603606134785
1337	1396457536094707713
1338	1396457375117324291
1339	1396457371468279810
1340	1396457284163837963
1341	1396457209236795393
1342	1396457104257560580
1343	1396457088327561219
1344	1396457042760683523
1345	1396457003145482241
1346	1396456970400436224
1347	1396456831833235456
1348	1396456741508890625
1349	1396456741349601280
1350	1396456577427820547
1351	1396456560382066688
1352	1396456494862843904
1353	1396456386519736321
1354	1396456298238074882
1355	1396456287194554373
1356	1396456217220984832
1357	1396456070630027272
1358	1396456050270818310
1359	1396455917508603906
1360	1396455877696266245
1361	1396455772087848969
1362	1396455735341486081
1363	1396455712503607306
1364	1396455582639460357
1365	1396455447981346817
1366	1396455440955871236
1367	1396455436707041284
1368	1396455309665869826
1369	1396455304875986952
1370	1396455304670371840
1371	1396455289801555977
1372	1396455263918596100
1373	1396455206708293633
1374	1396455132691410947
1375	1396455091339661319
1376	1396454726930141184
1377	1396454641706184707
1378	1396454631937658882
1379	1396454544616329218
1380	1396454517395316741
1381	1396454461829263364
1382	1396454418845999105
1383	1396454402194542597
1384	1396454357718036484
1385	1396454179229548544
1386	1396454130265251845
1387	1396453941823614977
1388	1396453876493074435
1389	1396453493985136641
1390	1396453405695123460
1391	1396453401538465797
1392	1396453189323530240
1393	1396453137142198278
1394	1396453111364038660
1395	1396453080301031425
1396	1396453035690299397
1397	1396452987967528961
1398	1396452887757209603
1399	1396452881100910600
1400	1396452860611776513
1401	1396452750070849539
1402	1396452630013087752
1403	1396452528536133633
1404	1396452498190241794
1405	1396452249698721798
1406	1396452246620196878
1407	1396452221731151876
1408	1396452138461638656
1409	1396452036330336256
1410	1396451987596750853
1411	1396451940318466052
1412	1396451885842944001
1413	1396451810576113666
1414	1396451784638468096
1415	1396451718095855616
1416	1396451709065568260
1417	1396451691474690049
1418	1396451615540928512
1419	1396451537103245317
1420	1396451513715810308
1421	1396451398649323522
1422	1396451334077943808
1423	1396451236015218691
1424	1396451220353585153
1425	1396451035833638914
1426	1396450984742858752
1427	1396450814185676802
1428	1396450632656171010
1429	1396450488669941760
1430	1396450443660832768
1431	1396450359770554373
1432	1396450354561224705
1433	1396450347149897732
1434	1396450342984880132
1435	1396450087258165252
1436	1396450079435800577
1437	1396450078655762433
1438	1396449982358728704
1439	1396449947839520768
1440	1396449870702071810
1441	1396449670449156107
1442	1396449602509938692
1443	1396449549816934400
1444	1396449536562843649
1445	1396449532565729289
1446	1396449458762682371
1447	1396449394640232449
1448	1396449332266561536
1449	1396449292446052356
1450	1396449269968683011
1451	1396449255460687872
1452	1396448952157868032
1453	1396448928669786120
1454	1396448921371676677
1455	1396448900555448323
1456	1396448877868462082
1457	1396448826043535361
1458	1396448719676002306
1459	1396448665380835335
1460	1396448586410471430
1461	1396448499412226048
1462	1396448382441463809
1463	1396448359586598912
1464	1396448350946435078
1465	1396448318927130624
1466	1396448062411878401
1467	1396448001082773507
1468	1396447839098654721
1469	1396447594432315398
1470	1396447556893384706
1471	1396447225216176129
1472	1396447181251481601
1473	1396447064817651723
1474	1396447049638350850
1475	1396446985683615746
1476	1396446953811152896
1477	1396446946718621699
1478	1396446467888500738
1479	1396446440449269763
1480	1396446420916375553
1481	1396446275755778054
1482	1396446198601506819
1483	1396446119488536581
1484	1396445828982706181
1485	1396445809332400128
1486	1396445788314783746
1487	1396445743871893511
1488	1396445690209972230
1489	1396445685378162691
1490	1396445654138998791
1491	1396445636489273346
1492	1396445593262825472
1493	1396445494122106889
1494	1396445338676957184
1495	1396445282729070597
1496	1396444580657176579
1497	1396444552937066501
1498	1396444487392669696
1499	1396444451401347072
1500	1396444372598763522
1501	1396444269515247620
1502	1396444186199592960
1503	1396444182621921292
1504	1396444163462291457
1505	1396444160824156163
1506	1396444074815762433
1507	1396444032990121985
1508	1396443965046546435
1509	1396443929814478858
1510	1396443709357559813
1511	1396443707881271297
1512	1396443601043873792
1513	1396443595251519495
1514	1396443442683817987
1515	1396443122406727682
1516	1396443046158475265
1517	1396442996988542977
1518	1396442974322667521
1519	1396442957692145667
1520	1396442883713081344
1521	1396442790842748936
1522	1396442674882912256
1523	1396442660039241733
1524	1396442479084310528
1525	1396442138615943171
1526	1396442132513181700
1527	1396442107947143168
1528	1396442107431329793
1529	1396442020755869698
1530	1396441936198868995
1531	1396441926266675204
1532	1396441883262476290
1533	1396441812643033096
1534	1396441675984146438
1535	1396441670498066433
1536	1396441617863778315
1537	1396441543158894593
1538	1396441437982666756
1539	1396441416021135365
1540	1396441346307772425
1541	1396441283904868352
1542	1396441182583013379
1543	1396441124022149121
1544	1396441046511497220
1545	1396441022335442945
1546	1396440896372150273
1547	1396440862133981187
1548	1396440493144293377
1549	1396440444456865793
1550	1396440315670802432
1551	1396440266874236936
1552	1396440217666703361
1553	1396440213010804738
1554	1396440020962131970
1555	1396439959058489346
1556	1396439932089118724
1557	1396439859296968704
1558	1396439848089686016
1559	1396439283217707009
1560	1396439244391034880
1561	1396439188715839488
1562	1396439168163667968
1563	1396439167622688776
1564	1396439152028274690
1565	1396439112245293056
1566	1396439110231986182
1567	1396439084030218242
1568	1396439025758638091
1569	1396438978551820291
1570	1396438973384384516
1571	1396438864730935296
1572	1396438835559555073
1573	1396438787585191937
1574	1396438775488778242
1575	1396438674716467200
1576	1396438652784451585
1577	1396438546362388480
1578	1396438536581169152
1579	1396438284939706368
1580	1396438109953351681
1581	1396438075866234880
1582	1396437965530968067
1583	1396437926905581572
1584	1396437912858808320
1585	1396437874640363523
1586	1396437850896338946
1587	1396437757602435076
1588	1396437582876139520
1589	1396437550068285453
1590	1396437548210262020
1591	1396437535539220480
1592	1396437437413531652
1593	1396437430354468865
1594	1396437376365432838
1595	1396437275781783554
1596	1396437203316842496
1597	1396437187374329858
1598	1396437108093489155
1599	1396437069480738821
1600	1396437043006300164
1601	1396436946377977859
1602	1396436906842411009
1603	1396436858876403715
1604	1396436807060008960
1605	1396436669251919872
1606	1396436451542327296
1607	1396436447255744512
1608	1396436339554492418
1609	1396436231328878594
1610	1396436201146568705
1611	1396436196620865537
1612	1396436180405788673
1613	1396436122046246915
1614	1396436076772868097
1615	1396435959504326657
1616	1396435923399806978
1617	1396435917070503942
1618	1396435874389401601
1619	1396435834186895369
1620	1396435813790007303
1621	1396435774833369091
1622	1396435726821122048
1623	1396435314701389824
1624	1396435234388852736
1625	1396435192538181639
1626	1396435083255590913
1627	1396434896499920905
1628	1396434875662602242
1629	1396434870482657280
1630	1396434870180749316
1631	1396434795262009346
1632	1396434791893975054
1633	1396434685052469250
1634	1396434586557616131
1635	1396434484275335168
1636	1396434329232973827
1637	1396434328058580999
1638	1396434256826667009
1639	1396434207497392131
1640	1396434175213948933
1641	1396434166946926596
1642	1396433606009135104
1643	1396433594843865092
1644	1396433562845470724
1645	1396433381391572996
1646	1396433257282084867
1647	1396433247781986310
1648	1396433092466954241
1649	1396433043406172162
1650	1396432978310467593
1651	1396432949181100037
1652	1396432933540487168
1653	1396432904243253248
1654	1396432858537988104
1655	1396432787377475584
1656	1396432759137124352
1657	1396432596565909511
1658	1396432547479961600
1659	1396432446233657346
1660	1396432370887237633
1661	1396432162245722112
1662	1396432141928435712
1663	1396432032775946244
1664	1396431965180633089
1665	1396431907597004803
1666	1396431868539678723
1667	1396431834385420298
1668	1396431802068344833
1669	1396431758191702016
1670	1396431745596198912
1671	1396431742395949059
1672	1396431692823465986
1673	1396431612431187971
1674	1396431480335880195
1675	1396431443119722500
1676	1396431359686717440
1677	1396431346940137475
1678	1396431315940089860
1679	1396431242980175875
1680	1396431186914861062
1681	1396431120766578692
1682	1396431094988382208
1683	1396430949446000642
1684	1396430658159976452
1685	1396430557286965249
1686	1396430478106927121
1687	1396430462034268160
1688	1396430309638483968
1689	1396430288545325056
1690	1396430201396019202
1691	1396429988891697155
1692	1396429844188221448
1693	1396429700537462785
1694	1396429675803684866
1695	1396429585240272897
1696	1396429518731194371
1697	1396429463953494019
1698	1396429460849758209
1699	1396429429199540231
1700	1396429066069229570
1701	1396429037757734916
1702	1396428980870385667
1703	1396428817510637569
1704	1396428615210909697
1705	1396428524064546818
1706	1396428323564232708
1707	1396428286431948807
1708	1396428217473449984
1709	1396428119830114304
1710	1396427966566092802
1712	1396427900673531904
1713	1396427785372151808
1714	1396427638986715136
1715	1396427418458591235
1716	1396427398455963650
1717	1396427391430443013
1718	1396427373873147905
1719	1396427310434226176
1720	1396427249629401090
1721	1396427147334488065
1722	1396427122730840064
1723	1396427090468261894
1724	1396427001855098880
1725	1396426519224930304
1726	1396426512379822080
1727	1396426494071779328
1728	1396426489957130245
1729	1396426465420402692
1730	1396426383937753090
1731	1396426266048356353
1732	1396426209672798208
1733	1396426199379886080
1734	1396426153972404226
1735	1396426150616965120
1736	1396425900162420736
1737	1396425810693828613
1738	1396425676241006593
1739	1396425464797925376
1740	1396425462591762432
1741	1396425432753442819
1742	1396425241308639235
1743	1396425218042867721
1744	1396425038811877377
1745	1396425029466738691
1746	1396424865234755588
1747	1396424851359993858
1748	1396424818824728587
1749	1396424815947419649
1750	1396424743688019969
1751	1396424596648235011
1752	1396424393954320384
1753	1396424270721527812
1754	1396424155537547266
1755	1396424099493199873
1756	1396423882010238977
1757	1396423843397439490
1758	1396423813563404294
1759	1396423777966243844
1760	1396423742507700224
1761	1396423602254323715
1762	1396423594071183365
1763	1396423472029515782
1764	1396423444129099781
1765	1396423390081212416
1766	1396423378920255493
1767	1396423176142442500
1768	1396423122513956866
1769	1396422848596660224
1770	1396422782385274880
1771	1396422768409911298
1772	1396422649052532738
1773	1396422600029622273
1774	1396422388628303873
1775	1396422244289720324
1776	1396422113863610368
1777	1396422079155687424
1778	1396421918320996352
1779	1396421841158291457
1780	1396421829087084545
1781	1396421439549546497
1782	1396421397749108736
1783	1396421272855367683
1784	1396421269961252864
1785	1396421250658996229
1786	1396421234561273860
1787	1396421219860287491
1788	1396420851260661761
1789	1396420676328828929
1790	1396420569156005890
1791	1396420318533668866
1792	1396420284392120323
1793	1396420140347035650
1794	1396419972432371715
1795	1396419957542563844
1796	1396419868673691651
1797	1396419748888461312
1798	1396419638549000192
1799	1396419596467556357
1800	1396419571087724547
1801	1396419447406174210
1802	1396419292510498829
1803	1396419207831728135
1804	1396419014755328001
1805	1396418983717392391
1806	1396418829123788803
1807	1396418791098232835
1808	1396418734366019584
1809	1396418726594031618
1810	1396418674492387331
1811	1396418631777636353
1812	1396418569299234819
1813	1396418383810338816
1814	1396418264717316099
1815	1396418182051729410
1816	1396418091576406019
1817	1396418037021093890
1818	1396417907991658497
1819	1396417597344821249
1820	1396417430705082370
1821	1396417331241394177
1822	1396417268330991622
1823	1396416987899867142
1824	1396416883901992960
1825	1396416828147216387
1826	1396416821796933632
1827	1396416771075289091
1828	1396416710354227200
1829	1396416708194209794
1830	1396416459623084033
1831	1396416250448916480
1832	1396416211047563265
1833	1396416197353164800
1834	1396416192974295040
1835	1396416092478787587
1836	1396416065752686599
1837	1396416013646934017
1838	1396415926073974785
1839	1396415913121955844
1840	1396415728736247808
1841	1396415707366178816
1842	1396415578882072577
1843	1396415559768678401
1844	1396415511970435072
1845	1396415480718663686
1846	1396415467695349762
1847	1396415358815412224
1848	1396415329929244676
1849	1396415269862612992
1850	1396415240288493568
1851	1396415178972016643
1852	1396415158969380865
1853	1396415147833446400
1854	1396414989724966914
1855	1396414971500716037
1856	1396414955361087489
1857	1396414779183575042
1858	1396414675160608769
1859	1396414500274851841
1860	1396414368703815680
1861	1396413982957703178
1862	1396413546242756608
1863	1396413525673775106
1864	1396413523962605570
1865	1396413436624576512
1866	1396413410254934019
1867	1396413383625396226
1868	1396413348133154817
1869	1396413202934681601
1870	1396413137243590658
1871	1396413096428703750
1872	1396412454385639428
1873	1396412073962246146
1874	1396411911256870912
1875	1396411903883288579
1876	1396411828385816576
1877	1396411721514995712
1878	1396411663184711682
1879	1396411475686793218
1880	1396411374306275330
1881	1396411314147368960
1882	1396411284904726533
1883	1396411238847066114
1884	1396411231167188992
1885	1396411229149835264
1886	1396411122958454786
1887	1396411102200741888
1888	1396411059121106948
1889	1396410974505259009
1890	1396410955257557001
1891	1396410918565785606
1892	1396410900899368963
1893	1396410889813860354
1894	1396410746964164612
1895	1396410737292107781
1896	1396410654060384257
1897	1396410640605003777
1898	1396410598443847682
1899	1396410399784849416
1900	1396410286211481604
1901	1396410265122574336
1902	1396410089934884864
1903	1396410010788315137
1904	1396409875350097921
1905	1396409623213527042
1906	1396409423887753227
1907	1396409355529035777
1908	1396409300256448514
1909	1396409187182292993
1910	1396408996664381440
1911	1396408880419192835
1912	1396408866259226624
1913	1396408543205543938
1914	1396408409428303877
1915	1396408340515901441
1916	1396408303119441921
1917	1396408294877634560
1918	1396407999208558592
1919	1396407912399085568
1920	1396407877498294274
1921	1396407875023642625
1922	1396407829834125316
1923	1396407554369064960
1924	1396407479202897925
1925	1396407475667185665
1926	1396407384722001920
1927	1396407305613324290
1928	1396407215708323840
1929	1396407194384543744
1930	1396407150436626436
1931	1396407126633897987
1932	1396407072665837568
1933	1396406978151424005
1934	1396406972367441920
1935	1396406893267013633
1936	1396406797502648321
1937	1396406619945242626
1938	1396406613758644224
1939	1396406471567495169
1940	1396406330756304896
1941	1396406292349136897
1942	1396405766513479684
1943	1396405643431583745
1944	1396405580063989761
1945	1396405494852591617
1946	1396405418591719427
1947	1396405287666466816
1948	1396405085064908802
1949	1396404908358873091
1950	1396404690691178499
1951	1396404590208241666
1952	1396404575817633796
1953	1396404536575729664
1954	1396404518309478402
1955	1396404448335994885
1956	1396404293192888324
1957	1396404284074377220
1958	1396404149508521984
1959	1396404103362789377
1960	1396404051479306245
1961	1396403907014844416
1962	1396403790329389059
1963	1396403762667954179
1964	1396403618471874562
1965	1396403591171219457
1966	1396403561412628480
1967	1396403513090093059
1968	1396403498221199366
1969	1396403417791275008
1970	1396403326074372098
1971	1396403266213273604
1972	1396403234256801795
1973	1396403234042941442
1974	1396403233254486018
1975	1396403209128878082
1976	1396403159669563392
1977	1396402902814572545
1978	1396402829552664578
1979	1396402745461121031
1980	1396402601869074436
1981	1396402386621632514
1982	1396402329910452226
1983	1396402298109169666
1984	1396402285043924996
1985	1396402236331380739
1986	1396402071444889602
1987	1396402063903367169
1988	1396402018156154880
1989	1396401987424555012
1990	1396401972874448903
1991	1396401959159095297
1992	1396401933112520706
1993	1396401847859044352
1994	1396401718351564801
1995	1396401684981637122
1996	1396401648059228162
1997	1396401621890916354
1998	1396401476042465284
1999	1396401328444874754
2000	1396401326293143553
2001	1396401301358063617
2002	1396401272329232386
2003	1396401179261812739
2004	1396401005172953089
2005	1396400885052366848
2006	1396400705922031620
2007	1396400645733814275
2008	1396400641979912194
2009	1396400615048241158
2010	1396400518298210305
2011	1396400285262680070
[truncated: 399,632 more rows]
